# Supplementary material for: Functional Genomic Characteristics of Marine Sponge-Associated Microbulbifer spongiae MI-GT
Source: Microorganisms. 2025 Aug 20;13(8):1940. doi: 10.3390/microorganisms13081940 (PMC12388028; doi:10.3390/microorganisms13081940)
Supplement: Supplementary file 1 [file microorganisms-13-01940-s001.zip]

Archive with 1 entries (1 files):
- microorganisms-3755873-supplementary.pdf
